# Supplementary material for: Design and Synthesis of D3R Bitopic Ligands with Flexible Secondary Binding Fragments: Radioligand Binding and Computational Chemistry Studies
Source: Molecules. 2023 Dec 24;29(1):123. doi: 10.3390/molecules29010123 (PMC10779535; doi:10.3390/molecules29010123)
Supplement: Supplementary file 1 [file molecules-29-00123-s001.zip]

Archive with 1 entries (1 files):
- molecules-2711893-supplementary.pdf
